# Supplementary material for: Variation of connectivity across exemplar sensory and associative thalamocortical loops in the mouse
Source: eLife. 2020 Oct 26;9:e62554. doi: 10.7554/eLife.62554 (PMC7644223; doi:10.7554/eLife.62554)
Supplement: Figure 1—source code 2. [file elife-62554-fig1-code2.zip]

Archive with 1 entries (1 files):
- Figure_1_source_data_2.mat
